# Supplementary material for: Effects of Mobile Application Program (App)-Assisted Health Education on Preventive Behaviors and Cancer Literacy among Women with Cervical Intraepithelial Neoplasia
Source: Int J Environ Res Public Health. 2021 Nov 4;18(21):11603. doi: 10.3390/ijerph182111603 (PMC8582743; doi:10.3390/ijerph182111603)
Supplement: Supplementary file 1 [file ijerph-18-11603-s001.zip]

Archive with 1 entries (1 files):
- ijerph-1418123-supplementary.pdf
